# Supplementary material for: Revision of the Late Jurassic deep-water teleosauroid crocodylomorph Teleosaurus megarhinus Hulke, 1871 and evidence of pelagic adaptations in Teleosauroidea
Source: PeerJ. 2019 Apr 2;7:e6646. doi: 10.7717/peerj.6646 (PMC6450380; doi:10.7717/peerj.6646)
Supplement: Supplemental Information 1 — Taxon/character matrix [file peerj-07-6646-s002.txt]

xread
456 140
Postosuchus_kirkpatricki	0	?	?	0	?	0	2	?	0	0	?	2	?	?	?	0	?	?	0	0	1	0	1	1	0	0	0	0	0	0	?	0	?	1	0	0	0	0	0	?	0	0	3	0	?	0	0	?	2
Dromicosuchus_grallator	?	?	?	0	?	0	2	0	0	0	0	2	1	?	?	?	?	?	0	?	?	0	?	0	0	?	?	0	0	?	?	0	0	1	0	0	0	0	0	?	0	0	0	1	?	0	0	?	2
Hesperosuchus_cf_agilis	?	?	?	0	?	0	2	0	0	0	0	2	1	?	?	?	?	?	0	?	1	0	?	0	0	?	?	0	0	0	?	0	0	1	0	0	0	0	0	?	0	0	0	1	?	0	0	?	2
Dibothrosuchus_elaphros	0	0	0	0	?	0	2	0	0	0	0	?	?	?	0	0	?	?	0	?	1	0	?	1	?	?	?	?	0	0	?	0	?	?	?	?	0	0	0	0	0	0	3	1	?	0	0	1	?
Terrestrisuchus_gracilis	0	0	0	0	?	0	2	?	0	0	0	2	?	?	0	?	?	?	0	?	?	0	?	?	?	?	?	?	0	0	?	0	?	?	?	?	?	0	0	?	?	?	?	?	?	0	?	1	?
Junggarsuchus_sloani	0	0	0	0	?	0	2	0	0	0	0	2	1	0	0	0	?	?	0	?	?	0	1	1	0	0	0	0	0	0	?	0	0	1	0	0	0	0	0	?	0	0	0	1	0	0	0	1	2
Eopneumatosuchus_colberti	1	?	?	?	?	?	?	?	0	0	?	0	0	2	?	?	?	1	?	?	2	?	?	?	?	?	?	?	?	?	?	?	?	?	?	?	?	?	?	?	?	?	?	?	?	?	?	?	?
Hemiprotosuchus_leali	0	0	0	0	?	0	2	0	0	0	?	?	0	2	?	1	?	1	0	?	?	0	?	?	0	?	0	0	0	0	?	?	?	1	?	0	0	0	?	?	0	0	?	1	?	0	0	1	2
Protosuchus_richardsoni	0	0	0	0	?	0	2	0	0	1	1	0	0	2	1	1	0	1	?	?	2	0	1	1	0	0	0	0	0	0	?	0	?	1	0	0	0	0	0	?	0	0	0	1	?	0	0	1	2
Protosuchus_haughtoni	0	0	0	0	?	0	2	0	0	1	1	0	0	2	1	1	?	?	0	?	2	0	1	1	0	0	0	0	0	0	?	0	?	1	0	0	0	0	0	?	0	0	0	1	?	0	0	1	2
Fruitachampsa_callisoni	1	0	?	?	?	0	0	0	0	0	1	0	0	2	1	?	?	?	0	?	?	0	?	?	0	?	0	0	0	0	?	?	?	1	0	0	0	?	?	?	?	?	?	?	?	0	0	?	2
Mariliasuchus_amarali	1	4	0	0	?	0	2	?	0	0	2	0	0	?	0	0	0	?	0	?	2	0	1	1	0	0	0	0	0	5	?	?	?	0	0	0	?	?	?	?	?	?	0	1	?	0	1	1	0
Notosuchus_terrestris	1	4	0	0	?	0	2	?	0	0	2	0	0	2	0	0	0	1	0	?	2	0	1	1	0	0	0	0	0	5	?	?	0	0	0	0	?	?	?	?	?	?	0	1	?	0	1	1	0
Adamantinasuchus_navae	0	?	?	?	?	0	2	?	0	0	2	0	0	?	?	?	?	?	0	?	?	0	1	1	0	0	0	0	0	5	?	?	?	1	0	0	?	?	?	?	0	0	0	1	?	0	1	1	0
Sphagesaurus_huenei	0	[04]	0	0	?	0	2	?	0	0	2	0	0	?	0	?	?	?	?	?	2	0	1	1	0	0	?	0	0	5	?	?	?	1	0	0	?	?	?	?	0	0	0	1	?	0	1	1	0
Caipirasuchus_montealtensis	0	[04]	0	0	?	0	2	?	0	0	2	0	0	?	1	0	?	?	0	1	2	0	1	1	0	0	0	0	0	5	?	?	?	1	0	0	?	?	?	?	0	0	0	1	?	0	1	1	0
Baurusuchus_pachecoi	0	4	0	0	?	0	2	0	0	0	2	0	0	?	1	0	?	1	?	?	2	0	1	1	0	0	0	0	0	5	?	0	0	0	0	0	0	0	0	?	0	0	0	1	?	0	0	2	2
Araripesuchus_patagonicus	1	0	0	0	?	0	2	0	0	0	1	0	0	2	0	0	?	?	1	?	2	0	?	?	?	0	0	?	0	?	?	?	?	?	?	0	?	?	?	?	?	?	?	?	?	?	0	0	?
Montealtosuchus_arrudacamposi	0	0	0	0	?	0	2	0	0	0	1	0	0	2	0	0	?	?	1	?	2	?	1	0	0	0	0	0	0	5	?	0	0	1	0	0	0	0	0	0	0	0	0	1	?	0	0	2	2
Uberabasuchus_terrificus	0	4	0	0	?	0	2	0	0	0	1	0	0	?	0	0	?	?	?	?	?	0	1	0	0	0	0	0	0	5	?	0	0	1	?	0	0	0	0	?	0	0	0	1	?	0	0	2	2
cf_Hamadasuchus_rebouli	0	5	0	0	?	0	2	0	0	0	1	0	0	2	0	0	?	1	1	1	2	0	0	0	0	0	0	0	0	0	?	0	0	1	0	0	0	0	0	0	0	0	0	1	?	0	0	2	2
Sebecus_icaeorhinus	0	5	0	0	?	?	2	0	0	0	1	0	0	?	0	?	?	1	1	?	2	0	0	0	0	0	0	0	?	0	?	?	?	1	?	?	?	?	?	?	?	?	0	?	?	0	0	2	2
Mahajangasuchus_insignis	1	?	?	0	?	?	0	0	0	0	1	0	0	2	0	0	?	1	?	1	?	?	?	1	0	0	0	?	?	0	?	?	?	1	0	0	?	?	?	0	?	?	?	?	?	?	0	1	?
Alligatorium_meyeri	?	?	?	?	?	0	0	0	0	0	1	0	0	2	?	?	?	?	?	?	?	1	1	1	0	0	0	0	1	0	?	0	0	1	0	0	?	0	0	?	0	0	?	1	?	0	0	2	2
Theriosuchus_pusillus	1	[12]	?	1	?	0	0	0	0	0	1	0	0	2	0	0	?	1	1	1	2	1	?	1	0	0	0	0	1	0	?	0	0	1	0	0	?	0	0	?	0	0	2	1	?	0	0	2	2
Eutretauranosuchus_delfsi	1	1	0	1	?	0	0	0	0	0	1	0	0	2	0	0	?	?	?	?	2	1	?	1	0	1	0	0	1	0	?	0	?	?	0	0	?	?	?	?	0	-	?	1	?	0	0	2	?
Amphicotylus_stovalli	1	2	1	1	?	0	0	0	0	0	1	0	0	2	0	0	?	?	?	?	2	1	?	?	0	1	?	1	1	0	?	0	0	1	1	0	?	?	0	1	1	?	?	1	?	0	0	2	?
Goniopholis_baryglphaeus	1	?	?	?	?	0	0	0	0	0	1	0	0	2	0	0	?	?	?	?	?	1	?	1	0	1	0	?	1	?	?	0	?	1	1	0	?	0	0	?	?	?	0	1	?	0	0	2	?
Goniopholis_kiplingi	1	2	1	1	?	0	0	0	0	0	1	0	0	2	0	?	0	?	?	1	2	1	1	1	0	1	?	1	1	0	?	0	0	1	1	0	0	?	0	?	1	-	0	1	?	0	0	2	2
Goniopholis_simus	1	2	1	1	?	0	0	0	0	0	1	0	0	2	0	0	?	?	?	1	2	1	1	1	0	1	0	1	1	0	?	0	?	1	1	0	0	0	0	?	?	-	0	1	?	0	0	2	2
Anteophthalmosuchus_hooleyi	1	2	1	1	?	0	0	0	0	0	1	0	0	2	0	0	?	?	?	?	2	1	?	1	0	1	0	?	?	?	?	?	?	?	?	?	?	?	?	?	?	?	?	1	?	?	0	?	?
Anteophthalmosuchus_epikrator	1	2	1	1	?	0	0	0	0	0	1	0	0	2	0	?	?	?	?	1	2	1	1	1	0	1	0	1	1	0	?	0	0	1	1	0	0	0	0	1	1	-	?	1	?	0	0	2	2
Elosuchus_cherifiensis	1	2	1	1	?	1	1	0	0	0	3	0	0	2	0	0	?	?	?	?	2	1	1	?	0	0	?	0	1	0	?	?	0	?	0	0	0	0	0	2	2	-	?	1	?	0	0	1	2
Elosuchus_broinae	1	2	1	1	?	1	1	0	0	0	3	0	0	2	0	0	?	?	?	?	2	1	1	?	0	0	?	0	1	0	?	0	0	1	0	0	0	0	0	2	2	-	0	1	?	0	0	1	2
Vectisuchus_leptognathus	1	[12]	?	1	?	0	1	0	0	0	3	0	0	2	?	0	?	?	?	?	2	1	?	1	0	0	-	0	1	0	?	?	?	1	?	0	?	?	?	?	?	?	?	?	?	0	0	1	?
Pholidosaurus_schaumburgensis	1	0	1	1	?	1	1	0	0	0	1	0	0	2	0	0	?	1	?	?	2	1	?	?	0	0	-	?	?	?	?	?	?	?	?	?	?	0	?	?	?	?	?	?	?	?	0	?	?
Pholidosaurus_sp_(Charente)	1	2	1	1	2	1	1	0	0	0	3	0	0	2	0	0	?	?	?	?	2	1	?	?	?	0	-	0	1	0	?	0	0	1	0	0	0	0	0	1	1	-	0	1	1	0	0	1	2
Meridiosaurus_vallisparadisi	?	?	?	?	?	2	1	0	0	?	3	?	?	?	0	?	?	?	?	?	?	1	1	1	?	?	?	0	1	0	?	0	0	1	0	0	1	0	0	1	1	-	1	1	1	0	0	1	2
Chalawan_thailandicus	1	?	?	?	?	1	0	0	1	0	?	?	0	2	0	?	?	?	?	?	?	1	?	?	?	?	?	0	1	?	?	?	?	1	0	?	1	0	0	?	2	-	1	1	?	0	0	?	?
Sarcosuchus_hartti	?	?	?	?	?	?	?	?	1	?	?	?	?	?	?	?	?	?	?	?	?	1	?	?	?	?	0	?	?	?	?	?	?	?	?	?	?	0	?	?	?	?	?	?	?	?	?	?	?
Sarcosuchus_imperator	1	2	1	1	?	1	0	0	1	0	1	0	0	2	0	0	?	?	?	?	2	1	?	?	0	0	0	0	1	0	?	0	0	1	0	0	1	0	0	1	2	-	1	1	?	0	0	1	2
cf_Terminonaris_robusta	1	?	?	0	?	1	1	0	0	0	1	0	0	2	?	0	?	?	?	?	?	1	?	1	?	0	-	0	1	0	?	0	0	1	0	?	1	0	1	1	2	-	1	1	?	?	0	1	2
Oceanosuchus_boecensis	1	?	1	?	?	1	1	0	0	?	1	0	0	2	?	?	?	?	?	?	2	1	?	1	0	0	0	0	1	0	?	0	0	1	0	?	1	0	0	1	2	-	0	1	?	0	0	?	2
Pholidosaurus_purbeckensis	1	1	1	1	?	1	1	0	0	0	3	0	0	1	0	0	?	?	1	?	2	1	?	?	?	0	-	?	?	?	?	?	?	?	?	?	?	?	?	?	?	?	?	?	?	?	?	?	?
Fortignathus_felixi	?	?	?	?	?	[12]	?	?	0	?	?	?	?	?	?	?	?	?	?	?	?	1	?	?	?	?	0	?	?	?	?	?	?	?	?	?	?	?	?	?	?	?	?	?	?	?	?	?	?
Acherontisuchus_guajiraensis	?	?	?	?	?	1	1	?	0	?	0	?	?	?	?	?	?	?	?	?	?	1	?	?	?	?	0	?	?	?	?	?	?	?	?	?	?	?	?	?	?	?	?	?	?	?	?	?	?
Anthracosuchus_balrogus	1	?	?	0	2	0	0	0	0	0	0	0	0	2	0	0	?	?	?	?	?	1	?	?	0	?	?	0	1	1	?	1	1	1	0	0	0	1	0	1	1	0	2	1	0	0	0	2	2
Arambourgisuchus_khouribgaensis	1	?	?	0	?	1	1	0	0	0	1	2	1	0	0	?	?	?	?	?	?	1	0	0	?	0	-	0	1	0	?	?	?	1	0	?	0	0	1	?	0	0	0	1	?	0	0	?	2
Atlantosuchus_coupatezi	1	?	?	0	?	1	1	0	0	0	1	0	1	1	?	?	?	?	?	?	?	1	?	?	0	0	-	0	1	?	?	?	?	1	0	?	?	?	1	?	?	?	0	1	?	0	0	?	2
Cerrejonisuchus_improcerus	1	?	1	0	?	0	1	0	0	0	0	0	0	2	0	?	?	?	?	?	?	1	0	0	0	0	0	0	1	0	?	2	1	1	0	0	0	1	0	1	1	0	1	1	?	0	0	?	2
Chenanisuchus_lateroculi	1	?	1	0	?	0	1	0	0	0	1	0	0	2	?	?	?	?	?	?	?	1	?	?	0	0	?	0	1	0	?	?	1	1	0	0	0	1	0	?	?	?	1	1	?	0	0	?	2
Congosaurus_bequaerti	1	?	?	?	?	1	1	0	0	0	2	2	?	?	0	?	?	?	?	?	?	1	0	0	0	0	-	0	1	0	?	1	0	1	0	0	0	0	1	1	1	0	1	1	0	0	0	1	2
Dyrosaurus_maghribensis	1	5	1	0	?	1	1	0	0	0	1	0	0	1	0	0	?	?	?	?	2	1	0	0	0	0	-	0	1	0	?	?	?	1	0	0	0	0	1	?	0	0	0	1	?	0	0	?	2
Dyrosaurus_phosphaticus	1	?	?	0	?	1	1	0	0	0	1	0	0	2	0	?	?	?	?	?	?	1	0	0	0	0	-	0	1	0	?	1	0	1	0	0	0	0	1	?	0	0	1	1	?	0	0	?	2
Guarinisuchus_munizi	1	5	1	0	?	1	1	0	0	0	0	0	1	1	0	0	?	?	?	?	2	1	0	0	0	0	-	?	1	0	?	1	0	1	0	0	0	0	1	?	0	0	?	?	?	0	0	?	2
Hyposaurus_rogersii	1	5	1	0	1	1	1	0	0	0	1	0	1	2	?	?	?	?	?	?	?	1	?	?	0	0	?	0	1	0	?	?	0	1	0	?	0	0	1	?	1	0	0	1	?	0	0	1	2
Phosphatosaurus_gavialoides	?	?	?	?	1	1	0	0	0	0	?	?	1	2	?	?	?	?	?	?	?	?	?	?	?	?	?	0	1	0	?	1	1	1	0	?	0	1	0	1	1	0	1	1	0	0	0	1	2
Rhabdognathus_keiniensis	1	?	?	0	2	1	1	0	0	0	0	0	1	1	?	?	?	?	?	?	2	?	?	?	0	?	?	?	?	?	?	?	?	?	?	?	?	?	?	?	?	?	?	?	?	?	?	?	?
Rhabdognathus_aslerensis	1	5	1	0	?	?	1	0	0	0	0	0	1	1	0	0	?	1	?	?	2	?	?	?	0	0	?	?	?	?	?	?	?	?	?	?	?	?	?	?	?	?	?	?	?	?	?	?	?
Sabinosuchus_coahuilensis	?	?	?	?	0	1	?	0	0	0	0	2	?	?	?	?	?	?	?	?	?	?	?	?	?	?	?	?	?	?	?	?	?	?	?	?	?	?	?	?	?	?	?	?	?	?	0	?	?
Sokotosuchus_ianwilsoni	?	?	?	?	2	1	0	0	0	0	1	1	1	2	0	?	?	?	?	?	?	?	?	?	?	?	?	?	1	0	?	1	1	1	0	?	0	1	0	1	1	0	1	?	?	0	0	1	2
Bernissartia_fagesii	1	1	0	1	?	0	0	0	0	0	1	?	0	2	0	0	?	?	?	1	2	1	?	?	0	0	?	0	0	0	?	?	0	1	0	0	0	?	0	?	0	0	?	1	?	0	0	2	2
Koumpiodontosuchus_aprosdokiti	1	1	0	?	?	0	0	0	0	0	1	1	0	2	0	0	?	?	?	?	2	1	1	1	0	0	?	0	0	0	?	?	?	1	0	?	?	?	?	?	0	0	0	1	0	0	0	?	?
Susisuchus_anatoceps	1	1	0	1	?	0	0	0	0	0	1	0	0	2	?	?	?	?	?	?	?	1	?	1	0	0	-	0	1	4	?	?	?	1	0	0	?	?	?	?	?	?	1	1	?	0	0	1	2
Isisfordia_duncani	1	1	0	1	?	0	0	0	0	0	1	0	0	2	0	0	?	?	?	?	2	?	?	?	0	?	-	0	1	4	?	0	?	1	0	0	0	?	?	0	0	0	1	1	?	0	0	1	2
Pietraroiasuchus_ormezzanoi	1	?	?	1	?	0	0	0	0	0	?	?	0	2	0	0	?	?	?	?	?	1	?	?	0	?	?	0	1	?	?	0	0	1	0	0	1	0	0	?	0	0	2	1	?	0	0	1	2
Pachycheilosuchus_trinquei	?	?	?	?	?	?	?	?	?	?	?	?	?	?	0	?	?	?	?	?	?	?	?	?	?	?	?	?	?	?	?	?	?	?	?	?	?	?	?	?	?	?	?	?	?	?	?	?	?
Iharkutosuchus_makadii	1	?	?	1	2	0	0	0	0	0	1	0	0	2	0	0	?	?	?	1	2	?	?	?	?	0	?	0	0	0	?	0	0	1	0	0	1	0	0	0	0	0	2	1	?	0	0	1	2
Gavialis_gangeticus	1	1	0	1	?	1	1	0	0	1	1	0	0	2	0	0	0	1	1	1	2	1	0	0	0	0	-	0	1	0	?	0	0	1	0	0	1	0	0	?	0	0	0	1	?	0	0	1	2
Crocodylus_porosus	1	1	0	1	2	0	0	0	0	0	1	0	0	2	0	0	0	1	1	1	2	1	0	0	0	0	1	0	1	0	?	0	0	1	0	0	1	0	0	?	0	0	2	1	?	0	0	2	2
Crocodylus_niloticus	1	1	0	1	2	0	0	0	0	0	1	0	0	2	0	0	0	1	1	1	2	1	0	0	0	0	1	0	1	0	?	0	0	1	0	0	1	0	0	?	0	0	2	1	?	0	0	2	2
Alligator_mississippiensis	1	1	0	1	2	0	0	0	0	0	1	0	0	2	0	0	0	1	1	1	2	1	0	0	0	0	1	0	1	0	?	0	0	1	0	0	1	0	0	0	0	0	2	1	?	0	0	1	2
Steneosaurus_gracilirostris	1	0	0	0	0	2	1	0	0	0	3	0	0	2	?	?	?	0	?	0	?	1	1	1	0	0	-	0	1	1	?	0	0	1	0	1	0	0	0	?	-	0	1	1	0	0	0	?	2
Steneosaurus_brevior	1	?	0	0	1	0	1	0	0	0	3	0	0	2	?	?	?	?	?	?	?	1	1	1	0	0	-	0	0	1	1	0	0	1	0	1	0	0	0	?	-	1	1	1	?	0	0	1	2
Chinese_teleosauroid	1	3	1	0	1	0	1	0	0	0	0	0	0	2	0	0	?	?	2	?	2	?	1	1	0	0	-	0	0	1	1	0	0	1	0	1	0	0	0	0	-	1	0	1	0	0	0	1	2
Platysuchus_multiscrobiculatus	1	5	0	0	1	2	1	0	0	0	3	0	0	2	?	0	?	?	2	?	?	1	1	1	0	0	-	0	0	1	?	0	0	1	0	1	0	0	0	?	-	1	1	1	?	0	0	?	2
Teleosaurus_cadomensis	1	5	0	0	?	2	1	0	0	1	3	0	0	2	0	0	?	0	2	0	?	?	?	?	0	0	-	?	0	1	?	0	0	1	?	?	?	0	?	?	?	?	1	1	?	0	0	1	2
Mycterosuchus_nasutus	1	?	?	0	0	2	1	0	0	1	3	0	0	2	0	0	?	?	?	?	?	1	1	1	0	0	-	?	0	1	?	0	0	1	0	1	0	0	0	0	-	1	0	1	0	0	0	1	2
Bathysuchus_megarhinus	1	?	?	0	0	2	1	0	0	1	0	3	1	0	0	?	?	?	?	?	?	1	1	1	0	0	-	0	0	1	1	0	0	1	0	1	0	0	0	0	-	1	0	1	0	0	0	1	2
Steneosaurus_bollensis	1	0	0	0	[01]	2	1	0	0	0	3	0	0	2	0	0	?	0	2	?	2	1	1	1	0	0	-	?	1	1	0	0	?	1	0	1	0	0	0	0	-	0	1	1	0	0	0	1	2
Steneosaurus_leedsi	1	3	1	0	0	2	1	0	0	0	3	0	0	2	0	0	?	?	2	?	?	1	1	1	0	0	-	0	1	1	0	0	0	1	0	1	0	0	0	0	-	0	1	1	0	0	0	1	2
Aeolodon_priscus	?	?	?	?	0	2	1	0	0	1	0	1	1	?	?	?	?	?	?	?	?	?	?	?	?	0	-	?	0	1	1	0	0	?	0	?	0	0	0	?	-	?	0	1	?	0	0	1	2
Steneosaurus_larteti	1	?	?	?	1	2	?	?	0	0	?	0	0	?	0	0	?	?	?	?	?	1	1	1	0	?	-	0	1	1	0	0	0	?	0	?	0	0	0	0	-	0	?	1	?	?	0	?	2
Steneosaurus_heberti	1	3	1	0	1	2	?	?	0	0	?	0	0	2	0	0	?	?	?	?	2	1	1	1	0	0	-	0	1	1	0	0	0	?	0	1	0	0	0	0	-	0	?	1	?	?	0	?	2
Steneosaurus_edwardsi	1	3	1	0	1	0	1	0	0	0	?	0	0	2	0	0	?	?	?	?	?	1	1	1	0	0	-	0	1	1	0	0	0	1	0	1	0	0	0	0	-	0	1	1	0	0	0	1	2
Lemmysuchus_obtusidens	1	3	1	0	1	0	1	0	0	0	?	0	0	?	0	0	?	?	?	?	?	1	1	1	0	0	-	0	1	1	0	0	0	?	0	1	0	0	0	0	-	0	?	1	0	?	0	?	2
Machimosaurus_buffetauti	1	3	1	0	[12]	0	0	0	0	0	3	?	0	2	0	0	?	?	?	?	?	1	1	1	0	0	0	0	1	1	0	0	0	1	0	1	0	0	0	?	-	0	?	1	0	?	0	?	2
Machimosaurus_mosae	1	?	?	0	2	0	0	0	0	0	2	0	0	2	0	0	?	?	?	?	?	1	1	1	?	0	0	0	1	1	0	0	0	1	0	1	0	0	0	0	-	0	?	1	0	?	0	?	2
Machimosaurus_hugii	?	?	?	?	?	0	0	0	0	0	2	?	?	?	?	?	?	?	?	?	?	1	?	?	?	0	?	?	?	?	?	?	?	?	?	?	?	?	?	?	?	?	?	?	?	?	0	?	2
Machimosaurus_rex	?	?	?	?	?	0	0	0	0	0	2	?	?	?	?	?	?	?	?	?	?	1	?	?	?	0	?	?	?	?	?	?	?	?	?	?	?	?	?	?	?	?	?	?	?	?	?	?	?
Pelagosaurus_typus	1	2	1	0	0	2	1	0	0	0	3	0	0	2	0	0	0	0	2	0	2	1	1	1	0	0	-	0	1	0	?	0	0	1	0	1	?	0	0	?	0	0	0	1	?	0	0	1	2
Hungarian_teleosauroid	?	?	?	?	?	?	?	?	?	?	?	?	?	?	?	?	?	?	?	?	?	?	?	?	?	?	?	?	?	?	?	?	?	?	?	?	?	?	?	?	?	?	?	?	?	?	?	?	?
Teleidosaurus_calvadosii	1	3	1	0	?	0	1	0	0	0	3	0	0	2	?	?	?	?	2	?	?	?	1	1	0	0	-	0	1	2	?	0	0	1	0	1	0	0	0	?	0	0	1	1	0	0	0	1	2
Peipehsuchus_teleorhinus	?	?	?	?	?	?	1	0	0	?	3	?	?	?	?	?	?	?	?	?	?	?	1	1	?	?	?	0	1	2	?	0	0	1	?	1	0	0	0	?	0	0	1	1	0	0	0	?	2
Eoneustes_bathonicus	?	?	?	?	?	?	1	0	0	0	3	0	?	?	?	?	?	?	?	?	?	?	?	?	?	0	?	?	?	?	?	?	?	?	?	?	?	?	?	?	?	?	?	?	?	?	?	1	?
Eoneustes_gaudryi	?	?	?	?	?	?	1	0	0	0	3	0	?	?	0	?	?	?	?	?	?	?	?	?	0	0	?	?	?	?	?	?	?	?	?	?	?	?	?	?	?	?	?	?	?	?	?	1	?
Chile_metriorhynchoid	?	?	?	?	?	?	?	?	?	?	?	0	?	?	?	?	?	?	?	?	?	?	?	?	?	?	?	?	?	?	?	?	?	?	?	?	?	?	?	?	?	?	?	?	?	?	?	?	?
Zoneait_nargorum	?	?	?	?	?	?	1	0	?	?	?	0	0	?	?	?	?	0	?	?	?	?	?	?	?	0	?	?	?	?	?	?	?	?	?	?	?	?	?	?	?	?	?	?	?	?	?	?	?
Cricosaurus_elegans	?	?	?	?	?	2	1	0	0	0	2	1	1	0	?	?	?	?	?	?	?	1	1	1	0	0	-	0	1	3	?	0	-	3	0	?	?	0	-	?	?	0	3	1	-	1	0	1	2
Cricosaurus_suevicus	0	3	1	?	?	2	1	0	0	0	0	3	1	0	?	?	?	?	?	?	?	1	1	1	0	0	-	0	1	3	?	0	-	3	0	1	?	0	-	?	?	0	3	1	-	1	0	1	2
Cricosaurus_schroederi	0	3	1	0	?	?	1	0	0	0	0	3	1	0	0	?	?	?	2	?	?	1	1	1	0	0	-	0	1	?	?	?	?	?	?	?	?	?	?	?	?	?	?	?	?	?	?	?	?
Cricosaurus_araucanensis	0	3	1	0	?	2	1	0	0	0	0	3	1	0	0	0	1	?	2	?	2	1	1	1	0	0	-	0	1	3	?	0	-	3	0	1	?	0	-	0	0	0	3	1	-	1	0	1	2
Cricosaurus_vignaudi	?	?	?	?	?	2	1	0	0	0	0	3	1	0	?	?	?	?	?	?	?	?	?	?	?	?	-	?	?	?	?	?	-	3	0	?	?	0	-	?	?	?	3	1	-	?	?	1	?
Cricosaurus_lithographicus	?	?	?	?	?	2	1	0	0	0	0	3	1	0	?	?	?	?	?	?	?	?	1	1	?	?	-	0	1	3	?	0	-	3	0	?	?	0	-	?	0	0	3	1	-	1	0	?	2
Dakosaurus_lissocephalus	?	?	?	0	?	?	?	?	?	?	?	1	1	0	?	?	?	?	2	?	?	?	?	?	?	?	?	?	?	?	?	?	?	?	?	?	?	?	?	?	?	?	?	?	?	?	?	?	?
Cricosaurus_sp_Cuba	1	?	?	?	?	?	?	?	?	?	?	1	?	?	?	?	?	?	?	?	?	?	?	?	?	?	?	?	?	?	?	?	?	?	?	?	?	?	?	?	?	?	?	?	?	?	?	?	?
Rhacheosaurus_gracilis	1	3	1	0	?	2	1	0	0	0	2	?	?	?	?	?	?	?	2	?	?	1	?	1	0	0	-	0	1	3	?	0	-	3	0	?	?	0	-	?	?	0	3	1	-	1	0	1	2
Metriorhynchidae_indet_Cuba	1	?	?	?	?	?	1	0	?	?	?	?	?	?	?	?	?	?	?	?	?	?	?	?	?	?	?	?	?	?	?	?	?	?	?	?	?	?	?	?	?	?	?	?	?	?	?	?	?
Cricosaurus_macrospondylus	?	?	?	?	?	?	1	0	0	?	2	3	1	?	?	?	?	?	?	?	?	?	1	1	0	0	-	0	1	3	?	0	-	3	0	?	?	0	-	?	0	0	3	1	-	1	0	1	2
Cricosaurus_saltillensis	?	?	?	?	?	0	?	0	0	0	2	3	1	?	?	?	?	?	?	?	?	?	?	?	0	?	-	0	1	3	?	0	-	3	0	?	?	0	-	?	0	0	?	1	-	1	0	?	2
Metriorhynchus_palpebrosus	1	3	1	0	?	2	1	0	0	0	2	?	?	1	0	?	?	?	2	?	?	?	?	?	0	0	-	0	1	3	?	0	-	3	0	?	?	0	-	0	0	0	?	1	-	1	0	1	2
Maledictosuchus_riclaensis	1	3	1	?	?	2	1	0	0	0	2	2	?	1	0	?	?	?	?	?	?	1	1	1	0	0	-	0	1	3	?	0	-	2	0	?	?	0	-	0	0	0	1	1	0	1	0	1	2
Gracilineustes_acutus	?	?	?	?	?	2	1	0	0	0	?	3	?	?	?	?	?	?	?	?	?	?	?	?	?	?	-	0	1	3	?	?	0	2	?	?	?	0	0	?	0	?	0	1	?	?	?	1	?
Gracilineustes_leedsi	1	3	1	0	0	2	1	0	0	0	0	3	1	0	0	?	?	?	2	0	2	1	1	1	0	0	-	0	1	3	?	0	0	2	0	1	0	0	0	0	0	0	1	1	0	?	0	1	2
Metriorhynchus_geoffroyii	?	?	?	?	?	?	1	0	0	?	?	?	?	?	?	?	?	?	?	?	?	1	1	1	?	0	?	0	1	3	?	0	0	2	0	1	0	0	0	0	0	0	1	1	0	1	0	?	2
Metriorhynchus_superciliosus	1	3	1	0	1	2	1	0	0	0	3	0	0	1	0	0	1	?	2	0	2	1	1	1	0	0	-	0	1	3	?	0	0	2	0	1	0	0	0	0	0	0	1	1	0	1	0	1	2
Geosaurine_indet_Argentina	?	?	?	?	?	?	?	?	?	?	?	0	?	?	?	?	?	?	?	?	?	?	?	?	?	?	?	?	?	?	?	?	?	?	?	?	?	?	?	?	?	?	?	?	?	?	?	?	?
Metriorhynchus'_casamiquelai	?	?	?	0	1	0	0	0	0	0	0	3	?	?	0	0	?	?	2	?	?	?	?	?	0	0	0	0	1	3	?	?	0	2	0	?	?	0	0	?	0	?	2	1	0	?	?	1	?
Metriorhynchus'_westermanni	?	?	?	?	?	?	?	?	0	0	?	3	?	?	?	?	?	0	?	?	2	?	?	?	?	?	?	?	?	?	?	?	?	?	?	?	?	?	?	?	?	?	?	?	?	?	?	?	?
Neptunidraco_ammoniticus	?	?	?	?	?	?	0	?	?	?	?	?	?	?	?	?	?	?	?	?	?	?	?	?	?	?	?	?	?	?	?	?	?	?	?	?	?	?	?	?	?	?	?	?	?	?	?	?	?
Metriorhynchus_brachyrhynchus	1	3	1	0	[12]	0	0	0	0	0	3	0	0	1	0	0	?	?	2	0	2	1	1	1	0	0	0	0	1	3	?	0	0	2	0	1	0	0	0	0	0	0	1	1	0	1	0	1	2
Tyrannoneustes_lythrodectikos	1	3	1	0	?	0	0	0	0	0	3	0	0	1	0	?	?	?	?	0	?	1	1	1	0	0	-	0	1	3	?	0	0	2	0	1	?	0	0	0	?	0	?	1	1	?	?	1	?
Metriorhynchus_hastifer	?	?	?	?	?	0	0	0	0	0	?	0	?	1	?	?	?	?	?	?	?	?	?	?	?	0	?	0	1	?	?	?	0	?	?	1	?	0	0	?	?	?	?	1	1	?	0	1	2
Mr_Passmores_Specimen	?	?	?	0	?	0	0	0	0	0	3	0	?	?	?	?	?	?	?	?	?	?	?	?	?	0	?	0	1	3	?	0	0	2	0	?	0	0	0	?	0	?	1	1	1	1	0	1	2
cf_Torvoneustes_(MANCH_J6459)	?	?	?	?	?	?	0	0	0	?	2	2	?	?	?	?	?	?	?	?	?	?	?	?	?	?	?	?	?	?	?	?	?	?	?	?	?	?	?	?	?	?	?	?	?	?	?	?	?
Torvoneustes_coryphaeus	1	3	1	0	?	?	?	?	?	0	2	2	1	0	0	?	?	?	2	?	?	?	?	?	0	0	?	?	?	?	?	?	?	?	?	?	?	?	?	?	?	?	?	?	?	?	?	?	?
Torvoneustes_carpenteri	?	?	?	?	?	0	0	0	0	0	2	3	1	0	0	?	?	?	?	?	?	?	?	?	0	0	?	?	?	3	?	0	0	2	0	1	0	0	0	?	0	?	1	1	1	?	?	1	?
Torvoneustes_mexicanus	?	?	?	?	?	?	?	?	?	?	?	?	?	?	?	?	?	?	?	?	?	?	?	?	?	?	?	?	?	?	?	?	?	?	?	?	?	?	?	?	?	?	?	?	?	?	?	?	?
Torvoneustes_sp_(SEC_K1707)	?	?	?	?	?	?	?	?	?	?	?	?	?	?	?	?	?	?	?	?	?	?	?	?	?	?	?	?	?	?	?	?	?	?	?	?	?	?	?	?	?	?	?	?	?	?	?	?	?
Purranisaurus_potens	1	3	1	0	?	?	?	0	0	0	?	?	?	?	0	0	?	?	2	0	2	?	?	?	0	0	?	?	?	?	?	?	?	?	?	?	?	?	?	?	?	?	?	?	?	?	?	?	?
Ieldraan_melkshamensis	?	?	?	?	?	?	?	?	0	?	1	0	?	?	?	?	?	?	?	?	?	?	?	?	?	0	0	?	?	?	?	?	?	?	?	?	?	?	?	?	?	?	?	?	?	?	?	?	?
Geosaurus_giganteus	?	?	?	?	?	0	?	?	0	?	1	3	?	?	?	0	?	?	?	?	?	1	1	1	0	0	0	?	?	3	?	0	0	2	0	?	?	?	0	?	?	?	2	1	0	?	?	2	?
Geosaurus_grandis	?	3	1	0	?	0	0	0	0	0	1	3	1	?	0	?	?	?	?	?	?	1	1	1	0	0	0	0	1	3	?	0	0	2	0	?	0	?	0	?	0	0	2	1	0	?	0	1	2
Geosaurus_lapparenti	?	?	?	?	?	?	?	?	?	?	?	3	?	?	?	?	?	?	?	?	?	?	?	?	?	?	?	?	?	?	?	?	?	?	?	?	?	?	?	?	?	?	?	?	?	?	?	?	?
Suchodus_durobrivensis	1	3	1	0	?	0	0	0	0	0	2	0	0	1	0	?	?	?	2	?	?	1	?	?	?	0	0	?	?	3	?	0	?	2	0	?	?	?	?	?	?	?	?	?	0	?	?	1	?
Plesiosuchus_manselii	1	3	1	0	?	0	0	0	0	0	2	1	?	?	0	?	?	?	2	?	2	1	?	?	0	0	0	0	1	3	?	0	0	2	0	1	0	0	0	0	0	0	2	1	0	?	0	1	2
Dakosaurus_andiniensis	0	3	1	0	?	0	2	1	0	0	0	3	1	?	0	0	?	?	?	?	?	1	1	1	0	0	0	0	1	3	?	0	0	3	0	?	?	?	?	?	0	0	2	1	0	?	0	1	2
Dakosaurus_maximus	?	3	1	?	?	0	0	1	0	0	3	1	1	?	0	?	?	?	?	?	?	1	1	1	0	0	0	0	1	3	?	0	0	3	0	1	0	?	?	?	0	0	2	1	0	?	0	1	2
Mr_Leeds_Dakosaur	1	3	1	0	?	0	0	1	0	0	3	0	0	1	0	?	?	?	2	0	?	1	1	1	0	0	0	0	1	3	?	0	0	?	?	?	0	0	0	?	0	0	2	1	0	?	0	?	2
Vaches_Noire_Dakosaur	?	?	?	?	?	?	?	1	0	0	3	0	?	?	?	?	?	?	?	?	?	?	?	?	0	0	?	?	?	?	?	?	?	?	?	?	?	?	?	?	?	?	?	?	?	?	?	?	?
ccode
/1-[0 /1-[1 /1-[2 /1-[3 /1-[4 /1-[5
/1+[6 /1-[7 /1-[8 /1-[9 /1-[10 /1-[11
/1-[12 /1-[13 /1-[14 /1-[15 /1-[16 /1-[17
/1-[18 /1-[19 /1+[20 /1-[21 /1-[22 /1-[23
/1-[24 /1-[25 /1-[26 /1-[27 /1-[28 /1-[29
/1-[30 /1-[31 /1-[32 /1+[33 /1-[34 /1-[35
/1-[36 /1-[37 /1-[38 /1-[39 /1+[40 /1-[41
/1-[42 /1-[43 /1-[44 /1-[45 /1-[46 /1-[47
/1-[48 /1-[49 /1-[50 /1-[51 /1-[52 /1+[53
/1-[54 /1-[55 /1-[56 /1-[57 /1-[58 /1-[59
/1-[60 /1+[61 /1-[62 /1-[63 /1-[64 /1-[65
/1-[66 /1-[67 /1-[68 /1-[69 /1-[70 /1-[71
/1-[72 /1-[73 /1-[74 /1-[75 /1-[76 /1-[77
/1-[78 /1-[79 /1-[80 /1-[81 /1-[82 /1-[83
/1-[84 /1-[85 /1-[86 /1-[87 /1-[88 /1-[89
/1-[90 /1-[91 /1-[92 /1-[93 /1-[94 /1-[95
/1-[96 /1-[97 /1-[98 /1-[99 /1-[100 /1-[101
/1+[102 /1-[103 /1-[104 /1-[105 /1-[106 /1-[107
/1-[108 /1-[109 /1-[110 /1-[111 /1-[112 /1-[113
/1-[114 /1-[115 /1-[116 /1-[117 /1-[118 /1-[119
/1-[120 /1-[121 /1-[122 /1-[123 /1-[124 /1-[125
/1-[126 /1-[127 /1-[128 /1-[129 /1-[130 /1-[131
/1-[132 /1-[133 /1-[134 /1-[135 /1-[136 /1-[137
/1-[138 /1-[139 /1-[140 /1-[141 /1-[142 /1-[143
/1-[144 /1-[145 /1-[146 /1-[147 /1-[148 /1-[149
/1-[150 /1-[151 /1-[152 /1-[153 /1-[154 /1-[155
/1-[156 /1-[157 /1-[158 /1-[159 /1-[160 /1-[161
/1-[162 /1-[163 /1-[164 /1-[165 /1-[166 /1-[167
/1+[168 /1-[169 /1+[170 /1-[171 /1-[172 /1-[173
/1-[174 /1-[175 /1-[176 /1-[177 /1+[178 /1-[179
/1-[180 /1-[181 /1-[182 /1-[183 /1-[184 /1-[185
/1-[186 /1-[187 /1-[188 /1-[189 /1-[190 /1-[191
/1-[192 /1-[193 /1-[194 /1-[195 /1-[196 /1-[197
/1-[198 /1-[199 /1-[200 /1-[201 /1-[202 /1-[203
/1-[204 /1-[205 /1-[206 /1-[207 /1+[208 /1-[209
/1-[210 /1-[211 /1-[212 /1-[213 /1-[214 /1-[215
/1-[216 /1-[217 /1-[218 /1-[219 /1-[220 /1-[221
/1-[222 /1-[223 /1-[224 /1-[225 /1+[226 /1-[227
/1-[228 /1-[229 /1-[230 /1-[231 /1-[232 /1-[233
/1+[234 /1-[235 /1-[236 /1-[237 /1-[238 /1-[239
/1-[240 /1-[241 /1-[242 /1-[243 /1-[244 /1-[245
/1-[246 /1-[247 /1-[248 /1-[249 /1-[250	/1-[251
/1-[252	/1-[253 /1-[254 /1-[255 /1-[256 /1-[257
/1-[258	/1-[259 /1-[260	/1-[261 /1-[262	/1-[263
/1+[264	/1-[265 /1-[266 /1-[267 /1-[268 /1-[269
/1-[270 /1-[271 /1-[272 /1-[273 /1-[274	/1-[275
/1+[276	/1-[277 /1-[278 /1-[279 /1-[280 /1-[281
/1-[282 /1-[283 /1-[284 /1-[285 /1-[286 /1-[287
/1-[288 /1-[289 /1-[290 /1-[291 /1-[292 /1-[293
/1-[294 /1-[295 /1-[296 /1-[297 /1-[298 /1-[299
/1-[300 /1-[301 /1-[302 /1-[303 /1-[304 /1-[305
/1-[306 /1-[307 /1-[308 /1-[309 /1-[310 /1-[311
/1-[312 /1-[313 /1-[314 /1-[315 /1-[316 /1-[317
/1-[318 /1-[318 /1-[320 /1-[321 /1-[322 /1-[323
/1-[324 /1-[325 /1-[326 /1-[327 /1-[328 /1-[329
/1-[330 /1-[331 /1+[332 /1-[333 /1-[334 /1-[335
/1-[336 /1-[337 /1-[338 /1-[339 /1-[340 /1-[341
/1-[342 /1-[343 /1-[344 /1-[345 /1-[346 /1-[347
/1-[348 /1-[349 /1-[350 /1-[351 /1-[352 /1-[353
/1-[354 /1-[355 /1-[356 /1-[357 /1-[358 /1+[359
/1-[360 /1-[361 /1-[362 /1-[363 /1+[364 /1-[365
/1-[366 /1-[367 /1-[368	/1-[369 /1-[370	/1-[371
/1-[372	/1-[373 /1+[374	/1-[375 /1-[376	/1-[377
/1-[378	/1-[379 /1-[380	/1-[381 /1-[382	/1-[383
/1-[384	/1-[385 /1-[386	/1-[387 /1-[388	/1-[389
/1-[390	/1-[391 /1-[392	/1-[393 /1-[394	/1-[395
/1-[396	/1-[397 /1-[398	/1-[399 /1-[400	/1-[401
/1-[402	/1-[403 /1-[404	/1-[405 /1-[406	/1-[407
/1-[408	/1+[409 /1-[410	/1-[411 /1+[412	/1-[413
/1-[414	/1-[415 /1-[416	/1-[417 /1-[418	/1-[419
/1-[420	/1-[421 /1+[422	/1+[423 /1-[424	/1+[425
/1-[426	/1-[427 /1-[428	/1-[429 /1-[430	/1-[431
/1-[432	/1-[433 /1-[434 /1-[435 /1-[436	/1+[437
/1-[438	/1-[439 /1-[440	/1-[441 /1-[442	/1-[443
/1-[444	/1-[445 /1-[446	/1-[447 /1-[448	/1-[449
/1-[450	/1-[451 /1-[452	/1-[453 /1-[454	/1-[455;
;
proc/;
[truncated: 407 more columns]
